# Supplementary material for: Increased risk of psychiatric disorder in patients with hearing loss: a nationwide population-based cohort study
Source: J Transl Med. 2024 Apr 10;22:345. doi: 10.1186/s12967-024-04992-4 (PMC11007894; doi:10.1186/s12967-024-04992-4)
Supplement: Supplementary file 1 — Additional file 1: Table S1. Abbreviations, ICD-9-CM codes, and definitions. [file 12967_2024_4992_MOESM1_ESM.xlsx]

## Sheet: 工作表1
Table S1. Abbreviation, ICD-9-CM, and definition
	Abbreviation	ICD-9-CM / Definition
Stduy population: Hearing loss		389 /
Events: Poor prognosis		Any of the listed
Mental disorders		≧ 3 outpatient visits or inpatient
Anxiety		300
Depression		296.2-296.3, 300.4, 311
Bipolar		296.0, 296.4-296.8
Sleep disorders		307.4, 780.5
Posttraumatic stress disorder / acute stress disorder	PTSD / ASD	308, 309.81
Dementia		290.0-290.4, 290.8-290.9, 331.0
Eating disorders		307.1, 307.5
Substance-related disorders	SRD	291-292, 303.3, 303.9, 304-305
Psychotic disorders		295, 297-298
Autism		299.0
Other mental disorders		290-319 excluding listed above
Suicide		E950-E959
All-caused mortality		800-999
Comorbidities:
Diabetes mellitus	DM	250
Hypertension	HTN	401-405
Renal disease		580-589
Hyperlipidemia		272
Thyrotoxicosis		242
Septicemia		003.1, 036.1, 038
Pneumonia		480-486
Chronic liver disease	CLD	571
Injury		800-999
Tumor		140-208
