# Supplementary material for: Increased risk of psychiatric disorder in patients with hearing loss: a nationwide population-based cohort study
Source: J Transl Med. 2024 Apr 10;22:345. doi: 10.1186/s12967-024-04992-4 (PMC11007894; doi:10.1186/s12967-024-04992-4)
Supplement: Supplementary file 2 — Additional file 2: Table S3. Factors of poor prognosis among different diagnosed department of hearing loss by using Cox regression and Bonferroni correction for multiple comparisons. [file 12967_2024_4992_MOESM2_ESM.xlsx]

## Sheet: 工作表1
Table S3. Factors of poor prognosis among differenet diagmosed department of hearing loss by using Cox regression and Bonferroni correction for multiple comparisons
Hearing loss	Population	Events	PYs	Rate (per 105 PYs)	Adjusted HR	Lower 95% CI	Upper 95% CI	P
Without hearing loss	346208	31250	3.37782e+06	925.154	Reference
With hearing loss	86552	13341	828013	1611.21	2.587	1.723	3.346	< 0.001
With hearing loss diagnosed in department of otolaryngology	73671	11402	704783	1617.8	2.604	1.756	3.389	< 0.001
With hearing loss diagnosed in other department	12881	1939	123230	1573.48	2.511	1.672	3.261	< 0.001
PYs = Person-years; Adjusted HR = Adjusted Hazard ratio: Adjusted for the variables listed in Table 3.; CI = confidence interval
Other department: Famliy medicine, pediatrics, and emergency room
