# Supplementary material for: Increased risk of psychiatric disorder in patients with hearing loss: a nationwide population-based cohort study
Source: J Transl Med. 2024 Apr 10;22:345. doi: 10.1186/s12967-024-04992-4 (PMC11007894; doi:10.1186/s12967-024-04992-4)
Supplement: Supplementary file 3 — Additional file 3: Table S4. Analysis of whether events had a short-, medium-, or long-term impact. [file 12967_2024_4992_MOESM3_ESM.xlsx]

## Sheet: 工作表1
Overall	In the first year excluded	In the first 5 years excluded	Impact of the event
significant	significant	significant	Long term impact
significant	significant	nonsignificant	Medium term impact
significant	nonsignificant	nonsignificant	Short term impact
